# Supplementary material for: Comparison of nasal microbiota between preterm and full-term infants in early life
Source: Pediatr Res. 2024 Nov 30;98(2):636–44. doi: 10.1038/s41390-024-03675-6 (PMC12454110; doi:10.1038/s41390-024-03675-6)
Supplement: Supplementary file 2 — Table_E7_CLEAN [file 41390_2024_3675_MOESM2_ESM.xlsx]

## Sheet: Tabelle1
Table E7: Differentially abundant genera in nasal samples of preterm infants.
		Probiotics			Antibiotics last 3 months before birth			Breastfeeding			C-Section
species	logFoldChange (se)	p-value	p-valueadj	logFoldChange (se)	p-value	p-valueadj	logFoldChange (se)	p-value	p-valueadj	logFoldChange (se)	p-value	p-valueadj
Corynebacterium	-0.38 (0.75)	0.611	1	0.26 (0.51)	0.6176	1	-0.6 (0.55)	0.275	1	-0.93 (0.64)	0.146	1
Rothia	1.03 (0.59)	0.084	1	-0.58 (0.42)	0.1697	1	-0.01 (0.43)	0.977	1	0.34 (0.48)	0.475	1
Tumebacillus	-0.61 (0.51)	0.232	1	0.57 (0.41)	0.1647	1	0.15 (0.39)	0.695	1	-0.27 (0.49)	0.574	1
Dolosigranulum	-3.26 (0.87)	0	0.004	0.87 (0.75)	0.2486	1	1.74 (0.78)	0.025	0.446	-0.16 (0.89)	0.859	1
Lactococcus	0.34 (0.39)	0.386	1	-0.11 (0.27)	0.6797	1	-0.56 (0.27)	0.036	0.619	0.3 (0.27)	0.272	1
Streptococcus	1.2 (0.45)	0.008	0.135	0 (0.4)	0.9982	1	-0.45 (0.36)	0.21	1	0.06 (0.48)	0.897	1
Gemella	0.32 (0.46)	0.479	1	-0.03 (0.37)	0.9406	1	0.48 (0.35)	0.175	1	0.81 (0.44)	0.065	1
Staphylococcus	0.51 (0.72)	0.484	1	-0.33 (0.64)	0.6014	1	-0.48 (0.63)	0.445	1	0.21 (0.8)	0.795	1
Clostridium sensu stricto 12	-0.48 (0.35)	0.174	1	0.36 (0.3)	0.2365	1	0.2 (0.28)	0.482	1	0.25 (0.32)	0.439	1
Thermoanaerobacterium	-0.41 (0.37)	0.267	1	-0.02 (0.29)	0.94	1	-0.06 (0.27)	0.823	1	-0.4 (0.34)	0.24	1
Escherichia-Shigella	0.1 (0.6)	0.865	1	-0.72 (0.4)	0.0693	1	-0.39 (0.43)	0.367	1	-0.34 (0.46)	0.463	1
Klebsiella	0.07 (0.34)	0.847	1	-0.26 (0.44)	0.5544	1	0.17 (0.31)	0.593	1	-0.49 (0.56)	0.377	1
Haemophilus	-0.1 (0.51)	0.85	1	0.96 (0.53)	0.0713	1	-0.39 (0.45)	0.386	1	0.54 (0.5)	0.274	1
Acinetobacter	0.91 (0.37)	0.013	0.214	-0.08 (0.31)	0.7869	1	-0.08 (0.27)	0.781	1	-0.04 (0.37)	0.908	1
Enhydrobacter	0.28 (0.38)	0.453	1	-0.47 (0.31)	0.1246	1	0.47 (0.3)	0.116	1	-0.48 (0.36)	0.182	1
Moraxella	1.37 (0.86)	0.113	1	-0.66 (0.71)	0.3482	1	-0.83 (0.71)	0.242	1	-0.94 (0.82)	0.252	1
Pseudomonas	0.22 (0.41)	0.59	1	0.51 (0.34)	0.1386	1	-0.07 (0.33)	0.824	1	-0.62 (0.42)	0.144	1
Unknown	0.84 (0.55)	0.126	1	0.46 (0.34)	0.1713	1	-0.21 (0.4)	0.604	1	0.24 (0.42)	0.568	1
		Postnatal age, weeks			Postnatal antibiotics			Sex, male			Season, spring
species	logFoldChange (se)	p-value	p-valueadj	logFoldChange (se)	p-value	p-valueadj	logFoldChange (se)	p-value	p-valueadj	logFoldChange (se)	p-value	p-valueadj
Corynebacterium	0.01 (0.01)	0.3349	1	0.64 (0.76)	0.4009	1	0.54 (0.51)	0.284	1	-0.28 (0.87)	0.746	1
Rothia	0.01 (0.01)	0.4339	1	-0.81 (0.52)	0.1166	1	0.66 (0.41)	0.105	1	0.49 (0.56)	0.382	1
Tumebacillus	0 (0.01)	0.9615	1	0.02 (0.51)	0.9683	1	0.39 (0.37)	0.3	1	0.65 (0.59)	0.27	1
Dolosigranulum	0.06 (0.02)	0.0079	0.1422	1.78 (0.9)	0.0485	0.8237	-0.36 (0.71)	0.618	1	0.13 (1)	0.899	1
Lactococcus	-0.01 (0.01)	0.104	1	0.56 (0.36)	0.1169	1	-0.04 (0.26)	0.881	1	-0.46 (0.41)	0.264	1
Streptococcus	0 (0.01)	0.8608	1	-0.23 (0.46)	0.6149	1	-0.36 (0.38)	0.344	1	0.09 (0.47)	0.845	1
Gemella	-0.01 (0.01)	0.2013	1	0.03 (0.43)	0.9471	1	-0.54 (0.33)	0.105	1	0.05 (0.49)	0.911	1
Staphylococcus	-0.02 (0.02)	0.3449	1	-0.23 (0.78)	0.7701	1	0.72 (0.6)	0.236	1	-0.68 (0.86)	0.428	1
Clostridium sensu stricto 12	0 (0.01)	0.838	1	-0.04 (0.33)	0.8928	1	-0.05 (0.26)	0.839	1	-0.26 (0.44)	0.561	1
Thermoanaerobacterium	0 (0.01)	0.6	1	0.13 (0.37)	0.7335	1	0.15 (0.27)	0.566	1	0.45 (0.45)	0.314	1
Escherichia-Shigella	0.01 (0.01)	0.2532	1	-0.66 (0.63)	0.2986	1	-0.28 (0.37)	0.451	1	-0.72 (0.61)	0.236	1
Klebsiella	0 (0.01)	0.7417	1	0.15 (0.34)	0.6511	1	0.28 (0.34)	0.416	1	-0.99 (0.49)	0.044	0.741
Haemophilus	0.01 (0.01)	0.4384	1	0.47 (0.55)	0.3922	1	-0.15 (0.45)	0.742	1	0.81 (0.61)	0.187	1
Acinetobacter	0 (0.01)	0.7423	1	-0.82 (0.37)	0.0255	0.4594	-0.15 (0.29)	0.607	1	-0.02 (0.35)	0.95	1
Enhydrobacter	0 (0.01)	0.6226	1	-0.11 (0.4)	0.784	1	0.01 (0.28)	0.965	1	-0.27 (0.43)	0.535	1
Moraxella	0.03 (0.02)	0.1392	1	-0.17 (0.94)	0.8517	1	0.04 (0.69)	0.958	1	0.91 (1)	0.364	1
Pseudomonas	0 (0.01)	0.9183	1	-0.07 (0.4)	0.8509	1	0.02 (0.3)	0.934	1	-1.32 (0.45)	0.003	0.063
Unknown	0 (0.01)	0.8142	1	-0.87 (0.51)	0.0905	1	-0.23 (0.34)	0.512	1	0.33 (0.48)	0.493	1
		Season, summer			Season, fall			Presence of older siblings
species	logFoldChange (se)	p-value	p-valueadj	logFoldChange (se)	p-value	p-valueadj	logFoldChange (se)	p-value	p-valueadj
Corynebacterium	0.56 (0.62)	0.365	1	1.79 (0.73)	0.014	0.249	-0.76 (0.6)	0.205	1
Rothia	0.6 (0.55)	0.275	1	0.28 (0.64)	0.654	1	0.08 (0.44)	0.854	1
Tumebacillus	-0.96 (0.5)	0.056	0.898	-0.67 (0.6)	0.267	1	-0.55 (0.42)	0.191	1
Dolosigranulum	1.97 (0.91)	0.03	0.51	0.91 (1.06)	0.391	1	1.73 (0.81)	0.032	0.446
Lactococcus	0.66 (0.35)	0.062	0.931	0.3 (0.4)	0.457	1	-0.44 (0.23)	0.061	0.734
Streptococcus	-0.2 (0.51)	0.703	1	0.38 (0.56)	0.492	1	0.47 (0.41)	0.243	1
Gemella	0.84 (0.49)	0.086	1	0.4 (0.5)	0.419	1	-1.02 (0.37)	0.006	0.093
Staphylococcus	1.7 (0.77)	0.026	0.472	1.37 (0.76)	0.073	1	-1.18 (0.75)	0.116	1
Clostridium sensu stricto 12	-0.23 (0.36)	0.512	1	-0.27 (0.44)	0.533	1	0.05 (0.26)	0.835	1
Thermoanaerobacterium	-0.42 (0.37)	0.251	1	-0.41 (0.39)	0.291	1	0 (0.3)	0.989	1
Escherichia-Shigella	0.02 (0.49)	0.973	1	-0.79 (0.64)	0.216	1	0.09 (0.37)	0.814	1
Klebsiella	0.54 (0.56)	0.335	1	-0.41 (0.49)	0.404	1	0.27 (0.36)	0.451	1
Haemophilus	0.71 (0.61)	0.246	1	1.28 (0.75)	0.088	1	2.15 (0.67)	0.001	0.023
Acinetobacter	-0.04 (0.43)	0.921	1	-0.01 (0.39)	0.988	1	-0.82 (0.32)	0.011	0.17
Enhydrobacter	0.09 (0.37)	0.802	1	0.35 (0.49)	0.476	1	-0.25 (0.31)	0.419	1
Moraxella	-0.3 (0.93)	0.745	1	-1.28 (0.79)	0.105	1	3.87 (0.88)	0.00135246	0.0002
Pseudomonas	0.07 (0.42)	0.873	1	-0.19 (0.44)	0.666	1	-0.46 (0.29)	0.11	1
Unknown	-0.05 (0.38)	0.903	1	0.07 (0.61)	0.915	1	-0.82 (0.38)	0.032	0.446
Taxa that feature in less than 10% of all samples were removed from analysis. Estimates were obtained using ANCOM-BC. The analysis was adjusted for all variables listed in the table.
Significant p-values after Benjamini–Hochberg adjustment for multiple testing are shown in bold.
